# Supplementary material for: The Application of Duck Embryonic Fibroblasts CCL-141 as a Cell Model for Adipogenesis
Source: Animals (Basel). 2024 Oct 15;14(20):2973. doi: 10.3390/ani14202973 (PMC11503743; doi:10.3390/ani14202973)
Supplement: Supplementary file 1 [file animals-14-02973-s001.zip]

Archive with 1 entries (1 files):
- animals-3198584-supplementary.pdf
